# Supplementary material for: Identification of Leptotrichia hofstadii as a Post-Treatment Recurrence Biomarker in Severe Early Childhood Caries
Source: Microorganisms. 2026 Jul 11;14(7):1513. doi: 10.3390/microorganisms14071513 (PMC13414078; doi:10.3390/microorganisms14071513)
Supplement: Supplementary file 1 [file microorganisms-14-01513-s001.zip]

Archive with 1 entries (1 files):
- microorganisms-4371180-supplementary.pdf
